# Supplementary material for: New Allosteric Modulators of AMPA Receptors: Synthesis and Study of Their Functional Activity by Radioligand-Receptor Binding Analysis
Source: Int J Mol Sci. 2023 Jun 18;24(12):10293. doi: 10.3390/ijms241210293 (PMC10299041; doi:10.3390/ijms241210293)
Supplement: Supplementary file 1 [file ijms-24-10293-s001.zip]

Archive with 1 entries (1 files):
- ijms-2399841-supplementary.pdf
